# Supplementary material for: Effect of Different Coffee Brews on Tryptophan Metabolite-Induced Cytotoxicity in HT-29 Human Colon Cancer Cells
Source: Antioxidants (Basel). 2022 Dec 14;11(12):2458. doi: 10.3390/antiox11122458 (PMC9774627; doi:10.3390/antiox11122458)
Supplement: Supplementary file 1 [file antioxidants-11-02458-s001.zip]

Archive with 1 entries (1 files):
- antioxidants-2052452-SI.pdf
